# Supplementary material for: Binding Affinity Determines Substrate Specificity and Enables Discovery of Substrates for N-Myristoyltransferases
Source: ACS Catal. 2021 Nov 29;11(24):14877–83. doi: 10.1021/acscatal.1c03330 (PMC8689648; doi:10.1021/acscatal.1c03330)
Supplement: Supplementary file 2 — cs1c03330_si_002.xlsx [file cs1c03330_si_002.xlsx]

## Sheet: Sheet1
Protein Name	NMT	Myristoylation note	N-terminal sequence	ExPASy prediction/confidence	reported in Nat Chem Biol 2018, Miennel	pubmed search	reported in Nat Commun 2013, Tate
ABLIM1	NMT1	no N-Gly	MPAFLGLKCL
ACBD6	NMT1/2	a known binder	MASSFLPAGA
AIFM2	NMT2	a known substrate	MGSQVSVESG
AIFM3	NMT1/2		MGGCFSKPKP	yes/high	yes	yes	no
ANGPTL4	NMT1/2	no N-Gly	MSGAPTAGAA
ANGPTL7	NMT1	no N-Gly	MLKKPLSAVT
ANXA13	NMT1/2	a known substrate	MGNRHAKASS
ARF6	NMT2	a known substrate	MGKVLSKIFG
ARHGAP22	NMT2	certain isoforms have N-Gly	MGQPREFWHL	isoform 4 yes/medium	no	no	no
ARL11	NMT2	a known substrate	MGSVNSRGHK
ARMC3	NMT2		MGKKIKKEVE	yes/low	no	no	no
ASB6	NMT2	no N-Gly	MPFLHGFRRI
C9orf170	NMT2	no N-Gly	MWSRRGLGVS
CADM4	NMT2		MGRARRFQWP	No	no	no	no
CHURC1	NMT1/2	no N-Gly	MRQPYLSSRE
CT45A5	NMT2	no N-Gly	MTDKTEKVAV
CYS1	NMT1/2	a known substrate	MGSGSSRSSR
DBNDD1	NMT2	isoform 2 has N-Gly	MGETWKNICS	No		no	no
DEFB1	NMT1/2	could potentially be a substrate after signal peptide is cleaved off	GNFLTGLGHR	yes/medium	no	no	no
ERICH5	NMT2		MGCSSSALNK	yes/high	no	no	no
FAM45A	NMT2	no N-Gly	MAAAEVADTQ
FBXO17	NMT1/2		MGARLSRRRL	yes/high	no	no	yes
FEM1A	NMT2	no N-Gly	MDLRTAVYNA
GPRC5C	NMT1/2	isoform 2 has N-Gly	MGTQPEPGLG	no	no	no	no
HAVCR2	NMT2	no N-Gly	MFSHLPFDCV
HPCA	NMT1/2	a known substrate	MGKQNSKLRP
LRATD1	NMT1/2		MGNQLDRITH	yes/low	no	no	no
LRATD2	NMT1/2		MGNQVEKLTH	No	no	no	no
MARCKSL1	NMT1/2	a known substrate	MGSQSSKAPR
MBP	NMT1		MGNHAGKREL	yes/high	yes	yes	no
MEAK7	NMT1/2	a known substrate	MGNSRSRVGR
MGRN1	NMT1/2	a known substrate	MGSILSRRIA
MGST3	NMT1/2	no N-Gly	MAVLSKEYGF
MIIP	NMT1/2	no N-Gly	MVEAEELAQL
NCS1	NMT1/2	a known substrate	MGKSNSKLKP
ODF3L2	NMT1/2		MGTLSCDSTP	No	no	no	no
PEX19	NMT2	no N-Gly	MAAAEEGCSV
PHETA2	NMT1/2	no N-Gly	MKLNERSVAH	No	no	no	no
PRPS1	NMT2	no N-Gly	MPNIKIFSGS
PRPS2	NMT1/2	no N-Gly	MPNIVLFSGS
PSD2	NMT1/2	no N-Gly	MEEDKLLSAV
PTGES3	NMT2	no N-Gly	MQPASAKWYD
PURG	NMT2	no N-Gly	MERARRRGGG
RFTN2	NMT2	a known substrate	MGCGLRKLED
RP2	NMT1/2	a known substrate	MGCFFSKRRK
S100A2	NMT2	no N-Gly	MMCSSLEQAL
SLC31A1	NMT2	no N-Gly	MDHSHHMGMS
SPSB4	NMT1		MGQKLSGSLK	yes/high	yes	no	no
TGFB1	NMT1/2	no N-Gly	MPPSGLRLLL
TUSC2	NMT1/2	a known substrate	MGASGSKARG
UBTD1	NMT1		MGNCVGRQRR	yes/medium	yes	no	no
ZNRF1	NMT2	a known substrate	MGGKQSTAAR
